# Supplementary material for: Association between CYP3A5 Polymorphism and Statin-Induced Adverse Events: A Systemic Review and Meta-Analysis
Source: J Pers Med. 2021 Jul 19;11(7):677. doi: 10.3390/jpm11070677 (PMC8304457; doi:10.3390/jpm11070677)
Supplement: Supplementary file 1 [file jpm-11-00677-s001.zip]

Archive with 1 entries (1 files):
- jpm-1293049-supplementary.pdf
